# Supplementary material for: Radiotherapy for Ductal Carcinoma In Situ: Toxicity, Quality of Life, and Decisional Regret at a Tertiary Cancer Center
Source: Cancers (Basel). 2026 Jun 16;18(12):1946. doi: 10.3390/cancers18121946 (PMC13297482; doi:10.3390/cancers18121946)
Supplement: Supplementary file 1 [file cancers-18-01946-s001.zip › Table S1.xlsx]

## Sheet: raw p-values
Kendall's tau-b		Score PF	Score RF	Score EF	Score CF	Score SF	Score FA	Score NV	Score PA	Score DY	Score IN	Score AP	Score CO	Score DI	Score FI	Score QoL	Final DRS
Score PF (Physical Functioning)	Correlation Coefficient	1
	Sig. (2-tailed)	.
	N	93
Score RF (Role Functioning)	Correlation Coefficient	0.612729	1
	Sig. (2-tailed)	0.00012	.
	N	93	93
Score EF (Emotional Functioning)	Correlation Coefficient	0.402605	0.439553	1
	Sig. (2-tailed)	0.00012	0.00012	.
	N	93	93	93
Score CF (Cognitive Functioning)	Correlation Coefficient	0.449136	0.363515	0.461452	1
	Sig. (2-tailed)	1e-06	3.59519e-05	1e-06	.
	N	93	93	93	93
Score SF (Social Functioning)	Correlation Coefficient	0.430667	0.427318	0.451991	0.353043	1
	Sig. (2-tailed)	1e-06	1.44692e-06	1e-06	7.83157e-05	.
	N	93	93	93	93	93
Score FA (Fatigue)	Correlation Coefficient	-0.603384	-0.63653	-0.614127	-0.543924	-0.407139	1
	Sig. (2-tailed)	1e-06	1e-06	1e-06	1e-06	1.408e-06	.
	N	93	93	93	93	93	93
Score NV (Nause and Vomiting)	Correlation Coefficient	-0.270376	-0.314362	-0.465156	-0.35461	-0.262582	0.375002	1
	Sig. (2-tailed)	0.00250563	0.000762969	1e-06	0.000165367	0.0056608	2.4475e-05	.
	N	93	93	93	93	93	93	93
Score PA (Pain)	Correlation Coefficient	-0.561758	-0.559004	-0.531779	-0.361902	-0.45752	0.622999	0.401764	1
	Sig. (2-tailed)	1e-06	1e-06	1e-06	2.67648e-05	1e-06	1e-06	1.1252e-05	.
	N	93	93	93	93	93	93	93	93
Score DY (Dyspnoea)	Correlation Coefficient	-0.486899	-0.462762	-0.37141	-0.441405	-0.380306	0.50696	0.326119	0.419261	1
	Sig. (2-tailed)	1e-06	1e-06	1.42813e-05	1.32766e-06	3.58355e-05	1e-06	0.000766054	2.28845e-06	.
	N	93	93	93	93	93	93	93	93	93
Score IN (Insomnia)	Correlation Coefficient	-0.408571	-0.367403	-0.459946	-0.506684	-0.216993	0.501393	0.237629	0.371715	0.337456	1
	Sig. (2-tailed)	1.5655e-06	3.60868e-05	1e-06	1e-06	0.0163917	1e-06	0.0123997	1.93428e-05	0.00025453	.
	N	92	92	92	92	92	92	92	92	92	92
Score AP (Appetite loss)	Correlation Coefficient	-0.356119	-0.327534	-0.391762	-0.411594	-0.270509	0.410989	0.384409	0.292047	0.30816	0.280032	1
	Sig. (2-tailed)	7.38308e-05	0.000480581	9.90813e-06	1.34501e-05	0.00454447	4.1436e-06	0.000129053	0.00148223	0.00154901	0.00335088	.
	N	93	93	93	93	93	93	93	93	93	92	93
Score CO (Constipation)	Correlation Coefficient	-0.218825	-0.170209	-0.262415	-0.30353	-0.141066	0.305891	0.255791	0.22018	0.129911	0.197099	0.229897	1
	Sig. (2-tailed)	0.0138717	0.0667938	0.00278486	0.00118284	0.134894	0.000536296	0.0100606	0.0154888	0.177592	0.0369071	0.0212851	.
	N	93	93	93	93	93	93	93	93	93	92	93	93
Score DI (Diarrhoea)	Correlation Coefficient	-0.270445	-0.143196	-0.152959	-0.237424	-0.166021	0.251108	0.161423	0.205591	0.134986	0.0438484	0.209867	0.275747	1
	Sig. (2-tailed)	0.00258283	0.126477	0.0840994	0.0119489	0.0812353	0.00485955	0.107525	0.0251008	0.165099	0.645526	0.0372434	0.00568648	.
	N	93	93	93	93	93	93	93	93	93	92	93	93	93
Score FI (Financial difficulties)	Correlation Coefficient	-0.256906	-0.243678	-0.333196	-0.233526	-0.425789	0.334943	0.2261	0.291818	0.222033	0.130286	0.27974	0.155949	0.131871	1
	Sig. (2-tailed)	0.00441618	0.0097556	0.00018048	0.0137415	8.48529e-06	0.0001866	0.0247358	0.00157032	0.0229755	0.174006	0.00567992	0.119245	0.191796	.
	N	92	92	92	92	92	92	92	92	92	91	92	92	92	92
Score QoL (Global health status / Quality of Life)	Correlation Coefficient	0.461851	0.468479	0.417061	0.314103	0.347468	-0.484755	-0.374913	-0.410385	-0.337335	-0.459499	-0.221929	-0.0765227	-0.166262	-0.163725	1
	Sig. (2-tailed)	1e-06	1e-06	1e-06	0.000187177	4.13955e-05	1e-06	2.65997e-05	1e-06	9.71076e-05	1e-06	0.0133	0.38847	0.0633446	0.0690107	.
	N	93	93	93	93	93	93	93	93	93	92	93	93	93	92	93
Final DRS (Decision Regret Scale)	Correlation Coefficient	-0.17526	-0.228346	-0.221264	-0.130012	-0.20489	0.208802	0.142786	0.128616	0.18072	-0.0018765	0.15339	0.0939134	0.142521	0.166247	-0.124434	1
	Sig. (2-tailed)	0.0293256	0.00652907	0.00530446	0.124423	0.0163045	0.00897796	0.111906	0.117862	0.0380009	0.982484	0.0890975	0.29296	0.113763	0.0665775	0.120997	.
	N	93	93	93	93	93	93	93	93	93	92	93	93	93	92	93	93

## Sheet: adjusted p-values
		Kendall's tau-b	Score PF	Score RF	Score EF	Score CF	Score SF	Score FA	Score NV	Score PA	Score DY	Score IN	Score AP	Score CO	Score DI	Score FI	Score QoL	Final DRS
Functional scales	Score PF (Physical Functioning)	Correlation Coefficient	1
		Sig. (2-tailed)	.
		N	93
	Score RF (Role Functioning)	Correlation Coefficient	0.612729	1
		Sig. (2-tailed)	0.0144	.
		N	93	93
	Score EF (Emotional Functioning)	Correlation Coefficient	0.402605	0.439553	1
		Sig. (2-tailed)	0.0144	0.0144	.
		N	93	93	93
	Score CF (Cognitive Functioning)	Correlation Coefficient	0.449136	0.363515	0.461452	1
		Sig. (2-tailed)	0.00012	0.00431422	0.00012	.
		N	93	93	93	93
	Score SF (Social Functioning)	Correlation Coefficient	0.430667	0.427318	0.451991	0.353043	1
		Sig. (2-tailed)	0.00012	0.00017363	0.00012	0.00939788	.
		N	93	93	93	93	93
Symptom scales	Score FA (Fatigue)	Correlation Coefficient	-0.603384	-0.63653	-0.614127	-0.543924	-0.407139	1
		Sig. (2-tailed)	0.00012	0.00012	0.00012	0.00012	0.00016896	.
		N	93	93	93	93	93	93
	Score NV (Nause and Vomiting)	Correlation Coefficient	-0.270376	-0.314362	-0.465156	-0.35461	-0.262582	0.375002	1
		Sig. (2-tailed)	0.300676	0.0915563	0.00012	0.0198441	0.679296	0.002937	.
		N	93	93	93	93	93	93	93
	Score PA (Pain)	Correlation Coefficient	-0.561758	-0.559004	-0.531779	-0.361902	-0.45752	0.622999	0.401764	1
		Sig. (2-tailed)	0.00012	0.00012	0.00012	0.00321177	0.00012	0.00012	0.00135024	.
		N	93	93	93	93	93	93	93	93
	Score DY (Dyspnoea)	Correlation Coefficient	-0.486899	-0.462762	-0.37141	-0.441405	-0.380306	0.50696	0.326119	0.419261	1
		Sig. (2-tailed)	0.00012	0.00012	0.00171376	0.000159319	0.00430026	0.00012	0.0919265	0.000274614	.
		N	93	93	93	93	93	93	93	93	93
	Score IN (Insomnia)	Correlation Coefficient	-0.408571	-0.367403	-0.459946	-0.506684	-0.216993	0.501393	0.237629	0.371715	0.337456	1
		Sig. (2-tailed)	0.00018786	0.00433041	0.00012	0.00012	1	0.00012	1	0.00232113	0.0305436	.
		N	92	92	92	92	92	92	92	92	92	92
	Score AP (Appetite loss)	Correlation Coefficient	-0.356119	-0.327534	-0.391762	-0.411594	-0.270509	0.410989	0.384409	0.292047	0.30816	0.280032	1
		Sig. (2-tailed)	0.00885969	0.0576697	0.00118898	0.00161401	0.545336	0.000497232	0.0154863	0.177868	0.185881	0.402105	.
		N	93	93	93	93	93	93	93	93	93	92	93
	Score CO (Constipation)	Correlation Coefficient	-0.218825	-0.170209	-0.262415	-0.30353	-0.141066	0.305891	0.255791	0.22018	0.129911	0.197099	0.229897	1
		Sig. (2-tailed)	1	1	0.334183	0.141941	1	0.0643555	1	1	1	1	1	.
		N	93	93	93	93	93	93	93	93	93	92	93	93
	Score DI (Diarrhoea)	Correlation Coefficient	-0.270445	-0.143196	-0.152959	-0.237424	-0.166021	0.251108	0.161423	0.205591	0.134986	0.0438484	0.209867	0.275747	1
		Sig. (2-tailed)	0.30994	1	1	1	1	0.583146	1	1	1	1	1	0.00568648	.
		N	93	93	93	93	93	93	93	93	93	92	93	93	93
	Score FI (Financial difficulties)	Correlation Coefficient	-0.256906	-0.243678	-0.333196	-0.233526	-0.425789	0.334943	0.2261	0.291818	0.222033	0.130286	0.27974	0.155949	0.131871	1
		Sig. (2-tailed)	0.529942	1	0.0216576	1	0.00101824	0.022392	1	0.188438	1	1	0.68159	0.119245	0.191796	.
		N	92	92	92	92	92	92	92	92	92	91	92	92	92	92
Combined QoL	Score QoL (Global health status / Quality of Life)	Correlation Coefficient	0.461851	0.468479	0.417061	0.314103	0.347468	-0.484755	-0.374913	-0.410385	-0.337335	-0.459499	-0.221929	-0.0765227	-0.166262	-0.163725	1
		Sig. (2-tailed)	0.00012	0.00012	0.00012	0.0224612	0.00496747	0.00012	0.00319197	0.00012	0.0116529	0.00012	1	1	1	1	.
		N	93	93	93	93	93	93	93	93	93	92	93	93	93	92	93
Combined DRS	Final DRS (Decision Regret Scale)	Correlation Coefficient	-0.17526	-0.228346	-0.221264	-0.130012	-0.20489	0.208802	0.142786	0.128616	0.18072	-0.0018765	0.15339	0.0939134	0.142521	0.166247	-0.124434	1
		Sig. (2-tailed)	1	0.783489	0.636535	1	1	1	1	1	1	1	1	1	1	1	1	.
		N	93	93	93	93	93	93	93	93	93	92	93	93	93	92	93	93
P-values formally >1.000 were set to 1.000
Please note, that for "functional scales" a higher score means a better state, whereas for "symptom scales" a higher score represents a worse condition. That has to be considered for interpreting the correlation coefficients. For instance, the symptom "fatigue" (line 17) shows a seemingly strong negative correlation with all before-listed five functional scales. But this means actually that highe…
