# Supplementary material for: Radiotherapy for Ductal Carcinoma In Situ: Toxicity, Quality of Life, and Decisional Regret at a Tertiary Cancer Center
Source: Cancers (Basel). 2026 Jun 16;18(12):1946. doi: 10.3390/cancers18121946 (PMC13297482; doi:10.3390/cancers18121946)
Supplement: Supplementary file 1 [file cancers-18-01946-s001.zip › Table S2.xlsx]

## Sheet: entireCohort
Kendall's tau-b	Late toxicities	Fibrosis	Hyperpigmentation	Teleangiectasia	Breast edema	Any late toxicity
Score QoL (Global health status / Quality of Life)	Correlation Coefficient	-0.131	-0.168	-0.006	-0.178	-0.193
	Sig. (2-tailed)	0.159	0.071	0.945	0.058	0.037
	N	89	89	89	88	90
Final DRS (Decision Regret Scale)	Correlation Coefficient	0.104	-0.108	0.094	0.107	0.066
	Sig. (2-tailed)	0.266	0.246	0.316	0.256	0.481
	N	89	89	89	88	90
