# Supplementary material for: Radiotherapy for Ductal Carcinoma In Situ: Toxicity, Quality of Life, and Decisional Regret at a Tertiary Cancer Center
Source: Cancers (Basel). 2026 Jun 16;18(12):1946. doi: 10.3390/cancers18121946 (PMC13297482; doi:10.3390/cancers18121946)
Supplement: Supplementary file 1 [file cancers-18-01946-s001.zip › Table S3.xlsx]

## Sheet: onlyIntermediateRisk
Kendall's tau-b	Late toxicities	Fibrosis	Hyperpigmentation	Teleangiectasia	Breast edema	Any late toxicity
Score QoL (Global health status / Quality of Life)	Correlation Coefficient	-0.088	-0.253	0.006	-0.211	-0.223
	Sig. (2-tailed)	0.411	0.018	0.956	0.04971	0.037
	N	68	68	68	67	68
Final DRS (Decision Regret Scale)	Correlation Coefficient	0.081	-0.081	0.143	0.116	0.076
	Sig. (2-tailed)	0.452	0.452	1.84	0.286	0.481
	N	68	68	68	67	68
